# Supplementary material for: Nanoscale Functional Additives Application in the Low Temperature Greases
Source: Polymers (Basel). 2021 Oct 29;13(21):3749. doi: 10.3390/polym13213749 (PMC8586967; doi:10.3390/polym13213749)
Supplement: Supplementary file 1 [file polymers-13-03749-s001.zip]

Archive with 1 entries (1 files):
- polymers-1332512-Suplementarry.pdf
